# Supplementary material for: Study of the Thermal Phase Transition of Poly(N,N-diethylacrylamide-co-N-ethylacrylamide) Random Copolymers in Aqueous Solution
Source: Polymers (Basel). 2024 Jun 2;16(11):1575. doi: 10.3390/polym16111575 (PMC11175111; doi:10.3390/polym16111575)
Supplement: Supplementary file 1 [file polymers-16-01575-s001.zip]

Archive with 1 entries (1 files):
- polymers-2944019-supplementary.pdf
